# Supplementary material for: Assessment of phylogenetic relationships and genetic diversity of Sagittaria trifolia using phenotypic traits and SNP markers
Source: PLoS One. 2024 Jun 3;19(6):e0302313. doi: 10.1371/journal.pone.0302313 (PMC11146740; doi:10.1371/journal.pone.0302313)
Supplement: S1 Table — (XLSX) [file pone.0302313.s001.xlsx]

## Sheet: S1 Table
S1 Table. The germplasm set of 111 Sagittaria trifolia accessions and 1 Sagittaria lichuanensis accession: origin, types and species.
Accessions	Code	Collection region	Types	Species
Hu Zhou Shuang Tang Ci Gu	ah	Zhe Jiang	landrace	Sagittaria trifolia subsp. leucopetala
Bo Bai Jin Ma Ling Ci Gu	ai	Guang Xi	wild resource	Sagittaria trifolia subsp. trifolia
Sui Zhou Ci Gu	aj	Hu Bei	wild resource	Sagittaria trifolia subsp. trifolia
Liu Zhou Bai Peng Ci Gu	ak	Guang Xi	landrace	Sagittaria trifolia subsp. leucopetala
He Zhou Ci Gu	al	Guang Xi	landrace	Sagittaria trifolia subsp. leucopetala
Ping Rang Ye Ci Gu	am	North Korea:Pyongyang	wild resource	Sagittaria trifolia subsp. trifolia
Li Pu Qing Shan Ci Gu	an	Guang Xi	landrace	Sagittaria trifolia subsp. leucopetala
Gua Lao Wu -1	ao	Jiang Su	wild resource	Sagittaria trifolia subsp. trifolia
Nan Ning Ye Ci	ap	Guang Xi	wild resource	Sagittaria trifolia subsp. trifolia
Wu Yi Ci Gu	ar	Fu Jian	wild resource	Sagittaria lichuanensis J. K. Chen
Nan Ning Ci Gu	as	Guang Xi	landrace	Sagittaria trifolia subsp. leucopetala
Lu Jiang Ye Ci Gu	at	An Hui	wild resource	Sagittaria trifolia subsp. trifolia
Zi Yang Ci Gu	au	Si Chuan	landrace	Sagittaria trifolia subsp. leucopetala
Bao Ying Ci Gu	av	Jiang Su	landrace	Sagittaria trifolia subsp. leucopetala
Sui Zhou Xiao Ye Ci Gu	aw	Hu Bei	wild resource	Sagittaria trifolia subsp. trifolia
Bai Yang Dian Ci Gu -2	ax	He Bei	wild resource	Sagittaria trifolia subsp. trifolia
Chang Zhong Ci Gu	ay	Jiang Su	landrace	Sagittaria trifolia subsp. leucopetala
Nan Ning Bai Ci	bb	Guang Xi	landrace	Sagittaria trifolia subsp. leucopetala
Cheng Gong Ci Gu	bc	Yun Nan	landrace	Sagittaria trifolia subsp. leucopetala
Nan Ning Jia Ci	bd	Guang Xi	landrace	Sagittaria trifolia subsp. leucopetala
Pu Er Ci Gu	be	Yun Nan	landrace	Sagittaria trifolia subsp. leucopetala
Yang Liu Ci Gu	bg	An Hui	landrace	Sagittaria trifolia subsp. leucopetala
Zhe Nong Da Ci	bh	Zhe Jiang	landrace	Sagittaria trifolia subsp. leucopetala
Bo Bai Yuan Ye -1	bi	Guang Xi	landrace	Sagittaria trifolia subsp. leucopetala
S-81	bj	Guang Xi	wild resource	Sagittaria trifolia subsp. trifolia
Huai Yin Ci Gu	bk	Jiang Su	landrace	Sagittaria trifolia subsp. leucopetala
Gui Yang Bai Ci	bm	Gui Zhou	wild resource	Sagittaria trifolia subsp. trifolia
Zhu Lan Ci Gu	bn	He Nan	wild resource	Sagittaria trifolia subsp. trifolia
Hei Long Tan Ci Gu	bo	Yun Nan	wild resource	Sagittaria trifolia subsp. trifolia
Chao Hu Ye Ci Gu	bp	An Hui	wild resource	Sagittaria trifolia subsp. trifolia
Jin Zi Ba Ye Ci Gu	bq	Hu Bei	wild resource	Sagittaria trifolia subsp. trifolia
Wu Hu Wu Ci	br	An Hui	landrace	Sagittaria trifolia subsp. leucopetala
Yi Liang Ci Gu	bs	Yun Nan	landrace	Sagittaria trifolia subsp. leucopetala
Nan Yang Ci Gu	bu	He Nan	wild resource	Sagittaria trifolia subsp. trifolia
Yu Xi Ci Gu	bv	Yun Nan	landrace	Sagittaria trifolia subsp. leucopetala
Wu Hu Bai Ci	bw	An Hui	landrace	Sagittaria trifolia subsp. leucopetala
Zhan Jiang Nan Liu Cun Ci Gu	bx	Guang Dong	wild resource	Sagittaria trifolia subsp. trifolia
Yu Lin Nan Jiang Ci Gu	by	Guang Xi	wild resource	Sagittaria trifolia subsp. trifolia
Liu He Ci Gu	bz	Jiang Su	landrace	Sagittaria trifolia subsp. leucopetala
Shang Hai Ci Gu	ca	Shang Hai	landrace	Sagittaria trifolia subsp. leucopetala
Bai Yang Dian Ci Gu -3	cd	He Bei	wild resource	Sagittaria trifolia subsp. trifolia
Huai Yang Ci Gu	ce	He Nan	wild resource	Sagittaria trifolia subsp. trifolia
Ming Shan Wan Gu Xiang Ci Gu -1	cf	Si Chuan	wild resource	Sagittaria trifolia subsp. trifolia
An Ning Ci Gu	cg	Yun Nan	wild resource	Sagittaria trifolia subsp. trifolia
Xiu Lin Ci Gu	ch	Hu Bei	wild resource	Sagittaria trifolia subsp. trifolia
Huai An Ci Gu	ci	Jiang Su	landrace	Sagittaria trifolia subsp. leucopetala
Xian Tao Ye Ci Gu	cj	Hu Bei	wild resource	Sagittaria trifolia subsp. trifolia
Chao Hu Ci Gu -2	ck	An Hui	landrace	Sagittaria trifolia subsp. leucopetala
Tang Li Dian Ci Gu	cl	He Nan	wild resource	Sagittaria trifolia subsp. trifolia
Bao Jia Hua Yuan Ci Gu	cm	Jiang Xi	landrace	Sagittaria trifolia subsp. leucopetala
Xin Da Ping Ci Gu	cn	Guang Xi	wild resource	Sagittaria trifolia subsp. trifolia
Li Jia Gao Shan Ye Ci	co	Yun Nan	wild resource	Sagittaria trifolia subsp. trifolia
Tai Guo Bai Hua Ci Gu	cp	Thailand:Chonburi	wild resource	Sagittaria trifolia subsp. trifolia
Cen Shan Cun Ye Ci Gu	cq	An Hui	wild resource	Sagittaria trifolia subsp. trifolia
Long Quan Ye Ci	cr	Gui Zhou	wild resource	Sagittaria trifolia subsp. trifolia
Zi Qiao Ci Gu	cs	Guang Xi	landrace	Sagittaria trifolia subsp. leucopetala
Gui Lin Bai Ci	ct	Guang Xi	landrace	Sagittaria trifolia subsp. leucopetala
Han Yang Ci Gu	cu	Hu Bei	landrace	Sagittaria trifolia subsp. leucopetala
Si Mao Ye Ci Gu	cv	Yun Nan	wild resource	Sagittaria trifolia subsp. trifolia
Xie Wan Ci Gu	cw	Hu Bei	landrace	Sagittaria trifolia subsp. leucopetala
Ba Jie Ci Gu	cx	Yun Nan	landrace	Sagittaria trifolia subsp. leucopetala
Chao Hu Ci Gu -3	cy	An Hui	landrace	Sagittaria trifolia subsp. leucopetala
Pu Zhe Hei Ci Gu -3	cz	Yun Nan	landrace	Sagittaria trifolia subsp. leucopetala
Zao Shi Jia Ci	da	Hu Bei	landrace	Sagittaria trifolia subsp. leucopetala
Wu Hu Ci Gu -2	db	An Hui	landrace	Sagittaria trifolia subsp. leucopetala
Han Dan Ma Tou Zhen Ci Gu	dc	He Bei	wild resource	Sagittaria trifolia subsp. trifolia
Da Zu Ci Gu	dd	Si Chuan	landrace	Sagittaria trifolia subsp. leucopetala
Fu Min Kuan Zhuang Ci Gu	de	Yun Nan	landrace	Sagittaria trifolia subsp. leucopetala
Yong Chuan Xiao Qiao Zi Ci Gu -1	df	Si Chuan	landrace	Sagittaria trifolia subsp. leucopetala
Gua Lao Wu	dg	Jiang Su	landrace	Sagittaria trifolia subsp. leucopetala
Jian Shui Ci Gu -1	dh	Yun Nan	landrace	Sagittaria trifolia subsp. leucopetala
Huang Jin Ba Ye Ci Gu	di	Hu Bei	wild resource	Sagittaria trifolia subsp. trifolia
Shi Ping Jia Ci	dj	Yun Nan	wild resource	Sagittaria trifolia subsp. trifolia
Jian Shui Ci Gu -2	dk	Yun Nan	landrace	Sagittaria trifolia subsp. leucopetala
Hong Hu Ci Gu -1	dl	Hu Bei	wild resource	Sagittaria trifolia subsp. trifolia
Chao Hu Ci Gu -1	dm	An Hui	landrace	Sagittaria trifolia subsp. leucopetala
Pu Zhe Hei Ci Gu -1	dn	Yun Nan	wild resource	Sagittaria trifolia subsp. trifolia
Li Pu Ci Gu	do	Guang Xi	wild resource	Sagittaria trifolia subsp. trifolia
Jian Shui Ci Gu -3	dp	Yun Nan	landrace	Sagittaria trifolia subsp. leucopetala
Gui Gang Shan Tang Ci Gu	dq	Guang Xi	wild resource	Sagittaria trifolia subsp. trifolia
Bai Yang Dian Ci Gu -4	dr	He Bei	landrace	Sagittaria trifolia subsp. leucopetala
Bo Bai Jian Ye Ci Gu -1	ds	Guang Xi	landrace	Sagittaria trifolia subsp. leucopetala
Hong Qiao Ci Gu	dt	Yun Nan	landrace	Sagittaria trifolia subsp. leucopetala
Bao Jia Hua Yuan Ci Gu-1	du	Jiang Xi	landrace	Sagittaria trifolia subsp. leucopetala
Cheng Jiang Ci -2	dv	Yun Nan	landrace	Sagittaria trifolia subsp. leucopetala
Shen Dang Ci Gu -1	dw	Jiang Su	wild resource	Sagittaria trifolia subsp. trifolia
Zhe Jiang Bai Ci Gu	dx	Zhe Jiang	landrace	Sagittaria trifolia subsp. leucopetala
Xiang An Ci Gu	dz	An Hui	landrace	Sagittaria trifolia subsp. leucopetala
Jiu Xian Ci Gu	ea	Jiang Su	landrace	Sagittaria trifolia subsp. leucopetala
Huang Ni Ba Ci Gu -1	eb	Hu Bei	landrace	Sagittaria trifolia subsp. leucopetala
Jing Men Ci Gu	ec	Hu Bei	landrace	Sagittaria trifolia subsp. leucopetala
Su Zhou Huang	ed	Jiang Su	landrace	Sagittaria trifolia subsp. leucopetala
Jin Ji Po Ci Gu	ee	Jiang Xi	landrace	Sagittaria trifolia subsp. leucopetala
Dan Yang Ci Gu	ef	Shang Hai	landrace	Sagittaria trifolia subsp. leucopetala
Zhong Xiang Ye Ci Gu -1	eg	Hu Bei	landrace	Sagittaria trifolia subsp. leucopetala
Jiu Zhen Wu Ci	eh	Hu Bei	landrace	Sagittaria trifolia subsp. leucopetala
Li Yang Ci Gu	ei	Jiang Su	landrace	Sagittaria trifolia subsp. leucopetala
Hui Shui Wu Ci	ej	Jiang Xi	landrace	Sagittaria trifolia subsp. leucopetala
Qu Jiang Ci Gu -1	ek	Yun Nan	wild resource	Sagittaria trifolia subsp. trifolia
Cheng Jiang Ci Gu	el	Yun Nan	landrace	Sagittaria trifolia subsp. leucopetala
An Lu Jian Ye Ci Gu	em	Hu Bei	wild resource	Sagittaria trifolia subsp. trifolia
Shan Xi Ci Gu -1	en	Shaaxi	landrace	Sagittaria trifolia subsp. leucopetala
Wu Hu Ci Gu -3	eo	An Hui	landrace	Sagittaria trifolia subsp. leucopetala
Jiu Zhen Bai Ci	ep	Hu Bei	landrace	Sagittaria trifolia subsp. leucopetala
Wu Hu Ci Gu -1	eq	An Hui	landrace	Sagittaria trifolia subsp. leucopetala
Jian Li Ye Ci Gu -1	er	Hu Bei	landrace	Sagittaria trifolia subsp. leucopetala
Gui Yang Wu Ci	es	Gui Zhou	landrace	Sagittaria trifolia subsp. leucopetala
Shao Xing Ci Gu	et	Zhe Jiang	landrace	Sagittaria trifolia subsp. leucopetala
Gao Hu Ci Gu	eu	Hu Bei	landrace	Sagittaria trifolia subsp. leucopetala
Wu Zhou Wu Ci	ev	Guang Xi	landrace	Sagittaria trifolia subsp. leucopetala
Chao Zhou Ci	ew	Guang Dong	landrace	Sagittaria trifolia subsp. leucopetala
Shi Ping Ci Gu	ex	Yun Nan	landrace	Sagittaria trifolia subsp. leucopetala
