# Supplementary material for: Assessment of phylogenetic relationships and genetic diversity of Sagittaria trifolia using phenotypic traits and SNP markers
Source: PLoS One. 2024 Jun 3;19(6):e0302313. doi: 10.1371/journal.pone.0302313 (PMC11146740; doi:10.1371/journal.pone.0302313)
Supplement: S2 Table — (XLSX) [file pone.0302313.s002.xlsx]

## Sheet: S2 Table
S2 Table. Phenotype traits of the 111 accessions of the arrowhead germplasm set.
sample code	plant height (cm)	petiole diameter (cm)	middle lobe length (cm)	middle lobe width (cm)	middle lobe width:length ratio	lateral lobe length (cm)	lateral lobe width (cm)	lateral lobe width:length ratio	tuber longitudinal diameter (cm)	tuber transverse diameter (cm)	tuber apical bud length (cm)	tuber apical bud diameter (cm)	tuber weight (g)	phenotype cluster	SNP genotype group
ah	73.05 ± 4.76	1.17 ± 0.12	9.62 ± 0.58	8.12 ± 0.17	0.85 ± 0.06	13.23 ± 0.13	4.26 ± 0.04	0.32 ± 0	2.99 ± 0.21	2.18 ± 0.07	5.43 ± 0.64	0.85 ± 0.21	9.22 ± 1.4	cluster 2	group II
ai	50 ± 2	1 ± 0.1	6.93 ± 0.49	7.83 ± 0.78	1.13 ± 0.03	11.17 ± 0.76	4 ± 0.6	0.36 ± 0.03	2.13 ± 0.06	1.82 ± 0.1	2.33 ± 0.87	0.45 ± 0.09	4.2 ± 0.19	cluster 1.2	group I-1
aj	53.5 ± 8.67	0.69 ± 0.06	7.93 ± 0.4	3.07 ± 0.15	0.39 ± 0	9.57 ± 0.81	1.7 ± 0.1	0.18 ± 0.02	2.78 ± 0.08	1.97 ± 0.06	3.68 ± 0.55	0.5 ± 0.11	5.5 ± 0.2	cluster 1.2	group I-2
ak	36.33 ± 1.53	0.5 ± 0.08	3.67 ± 0.47	4.53 ± 0.35	1.24 ± 0.07	5.6 ± 0.62	2.23 ± 0.15	0.4 ± 0.04	1.88 ± 0.12	1.48 ± 0.13	1.3 ± 0.46	0.38 ± 0.03	4.3 ± 0.5	cluster 1.1	group I-1
al	29.67 ± 0.58	0.51 ± 0.06	3.47 ± 0.21	4.13 ± 0.32	1.19 ± 0.02	5.3 ± 0.1	2.07 ± 0.15	0.39 ± 0.04	1.62 ± 0.19	1.57 ± 0.23	2.2 ± 0.66	0.35 ± 0.09	4.2 ± 0.27	cluster 1.1	group I-1
am	53.33 ± 3.21	0.62 ± 0.13	7.97 ± 1.08	2.8 ± 0.7	0.35 ± 0.1	9.83 ± 1.26	1.7 ± 0.2	0.17 ± 0.02	1.87 ± 0.15	1.43 ± 0.2	3.13 ± 0.46	0.4 ± 0.05	2.1 ± 0.55	cluster 1.2	group I-2
an	34 ± 2	0.7 ± 0.1	3.93 ± 0.12	4.6 ± 0.62	1.17 ± 0.14	6.37 ± 0.47	2.3 ± 0.2	0.36 ± 0.02	2.37 ± 0.5	1.28 ± 0.1	2.65 ± 0.53	0.45 ± 0.1	6.2 ± 0.95	cluster 1.1	group I-1
ao	35.67 ± 6.03	0.89 ± 0.2	5.6 ± 0.85	6.57 ± 0.83	1.18 ± 0.05	7.6 ± 1.49	3.43 ± 0.55	0.45 ± 0.03	1.75 ± 0.09	1.18 ± 0.03	5.1 ± 0.95	0.37 ± 0.06	3 ± 0.89	cluster 1.1	group I-1
ap	80.33 ± 4.04	1.07 ± 0.19	10.43 ± 1.32	9.03 ± 1.15	0.87 ± 0.05	12 ± 1.28	4.63 ± 0.5	0.39 ± 0.02	3.63 ± 0.29	2.6 ± 0.16	5.43 ± 0.23	0.72 ± 0.12	12.5 ± 2.43	cluster 2	group II
as	25.67 ± 1.79	0.53 ± 0.08	3.63 ± 0.37	4.13 ± 0.22	1.14 ± 0.08	5.07 ± 0.66	2 ± 0.29	0.39 ± 0.01	1.69 ± 0.09	1.48 ± 0.03	3.32 ± 0.31	0.52 ± 0.05	6.6 ± 0.24	cluster 1.1	group I-1
at	58.33 ± 3.51	0.75 ± 0.09	7.5 ± 1.04	3.17 ± 1.2	0.44 ± 0.2	10.3 ± 1.65	1.93 ± 0.55	0.2 ± 0.08	2.17 ± 0.32	2.25 ± 0.23	2.72 ± 0.28	0.58 ± 0.03	5.7 ± 0.23	cluster 1.2	group I-2
au	78.83 ± 1.08	1.17 ± 0.12	9.31 ± 0.24	8.41 ± 0.49	0.9 ± 0.06	12.36 ± 0.55	4.33 ± 0.77	0.35 ± 0.05	4.02 ± 0.24	2.89 ± 0.06	4.26 ± 0.19	0.79 ± 0.14	15.77 ± 2.1	cluster 2	group II
av	71.26 ± 5.16	1.15 ± 0.1	10.55 ± 1.35	8.7 ± 0.68	0.83 ± 0.04	12.18 ± 0.89	4.95 ± 0.26	0.41 ± 0.01	3.66 ± 0.34	3.25 ± 0.31	5.83 ± 1.14	1.03 ± 0.21	21.12 ± 5.84	cluster 2	group II
aw	51.76 ± 8.72	0.84 ± 0.09	6.83 ± 0.43	5.44 ± 0.78	0.8 ± 0.08	8.44 ± 1.17	2.44 ± 0.55	0.29 ± 0.03	2.45 ± 0.12	2.09 ± 0.04	2.94 ± 0.22	0.54 ± 0.07	6.48 ± 0.59	cluster 1.2	group I-2
ax	43 ± 3.46	0.75 ± 0.1	6.3 ± 0.44	3.37 ± 0.47	0.54 ± 0.12	8.4 ± 0.26	1.83 ± 0.32	0.22 ± 0.04	2.32 ± 0.06	2.1 ± 0.09	3.12 ± 0.13	0.52 ± 0.06	4.5 ± 0.37	cluster 1.2	group I-2
ay	71.46 ± 4.5	1.14 ± 0.1	9.78 ± 0.09	8.85 ± 0.68	0.9 ± 0.07	12.36 ± 0.1	5.14 ± 0.07	0.42 ± 0.01	3.98 ± 0.21	2.83 ± 0.09	4.53 ± 0.32	0.65 ± 0.15	14.69 ± 0.9	cluster 2	group II
bb	74.25 ± 2.78	1.18 ± 0.09	9.62 ± 0.93	8.85 ± 0.15	0.92 ± 0.07	11.92 ± 0.99	4.64 ± 0.18	0.39 ± 0.02	5.13 ± 0.55	3.18 ± 0.23	5.3 ± 0.68	0.8 ± 0.09	19.45 ± 1.24	cluster 2	group II
bc	65.49 ± 5.94	0.94 ± 0.14	9.16 ± 0.62	6.38 ± 1.13	0.7 ± 0.15	11.32 ± 1.26	3.2 ± 0.42	0.28 ± 0.03	4.04 ± 0.18	2.56 ± 0.07	4.49 ± 0.46	0.69 ± 0.15	12.73 ± 3.27	cluster 2	group I-2
bd	74.25 ± 4.76	1.18 ± 0.19	10.55 ± 2.5	8.85 ± 2.09	0.84 ± 0.05	13.4 ± 1.91	5.27 ± 0.75	0.39 ± 0.01	3.94 ± 0.11	2.79 ± 0.23	5.39 ± 0.16	0.85 ± 0.09	14.76 ± 2.81	cluster 2	group II
be	56.54 ± 7.23	1.04 ± 0.12	8.07 ± 1.13	6.96 ± 0.66	0.87 ± 0.07	11.66 ± 1.75	3.76 ± 0.5	0.32 ± 0.01	4.35 ± 0.42	2.78 ± 0.35	5.34 ± 0.53	0.73 ± 0.16	14.54 ± 2.22	cluster 2	group I-2
bg	72.86 ± 2.23	1.05 ± 0.03	9.46 ± 1.2	8.12 ± 1.46	0.85 ± 0.07	12.88 ± 0.88	4.07 ± 0.6	0.32 ± 0.03	3.84 ± 0.45	2.62 ± 0.02	6.46 ± 0.32	1 ± 0.16	13.51 ± 2.28	cluster 2	group II
bh	63.7 ± 3.11	1.01 ± 0.01	10.4 ± 0.53	8.56 ± 0.92	0.83 ± 0.11	13.58 ± 0.41	5.64 ± 0.26	0.42 ± 0.01	4.2 ± 0.18	2.47 ± 0.14	4.78 ± 0.56	0.75 ± 0.1	9.74 ± 2.39	cluster 2	group II
bi	73.33 ± 6.81	1.03 ± 0.39	11.73 ± 1.1	10.43 ± 1.01	0.89 ± 0.03	12.57 ± 2.14	7.73 ± 1.45	0.63 ± 0.2	3.6 ± 0.15	2.9 ± 0.35	4.85 ± 0.3	0.87 ± 0.13	12.5 ± 1.04	cluster 2	group II
bj	59.67 ± 6.11	0.94 ± 0.06	8.2 ± 0.66	6 ± 0.44	0.73 ± 0.03	11.3 ± 0.52	3.27 ± 0.12	0.29 ± 0	2.93 ± 0.26	2.55 ± 0.17	5.3 ± 1.38	0.62 ± 0.03	9.5 ± 0.98	cluster 1.2	group I-2
bk	61.11 ± 4	1.09 ± 0.06	8.69 ± 0	8.56 ± 0.07	0.98 ± 0.01	9.92 ± 0.44	4.45 ± 0.15	0.45 ± 0.03	3.06 ± 0.2	3.15 ± 0.28	4.31 ± 0.38	0.8 ± 0.14	15.3 ± 3.12	cluster 2	group I-1
bm	60.33 ± 3.51	0.75 ± 0.09	7.9 ± 0.5	4.83 ± 0.25	0.61 ± 0.03	10.07 ± 1.1	3.03 ± 0.4	0.3 ± 0.02	2.67 ± 0.13	2.38 ± 0.15	4.18 ± 0.91	0.6 ± 0.1	8 ± 1.73	cluster 1.2	group I-2
bn	66.17 ± 5.39	0.72 ± 0.09	9.4 ± 1.15	3.2 ± 0.61	0.34 ± 0.03	12.4 ± 1.22	1.83 ± 0.12	0.15 ± 0.02	2.5 ± 0.05	2.63 ± 0.08	4.37 ± 1.37	0.75 ± 0.04	9.5 ± 1.37	cluster 1.2	group I-2
bo	67.17 ± 8.13	0.81 ± 0.11	10.5 ± 1.73	3.63 ± 0.15	0.35 ± 0.04	13.67 ± 2.02	2.5 ± 0.56	0.18 ± 0.02	2.73 ± 0.13	2.83 ± 0.1	4.47 ± 0.29	0.68 ± 0.08	10.5 ± 0.62	cluster 1.2	group I-2
bp	57 ± 1	1.18 ± 0.15	9 ± 1.37	6.43 ± 0.5	0.73 ± 0.12	10.33 ± 0.58	3.67 ± 0.38	0.35 ± 0.02	2.72 ± 0.15	2.92 ± 0.08	5.67 ± 0.81	0.82 ± 0.08	14.4 ± 0.56	cluster 2	group II
bq	57 ± 4.36	0.77 ± 0.16	8.17 ± 0.29	5.33 ± 1.34	0.65 ± 0.16	11.5 ± 1.42	2.97 ± 0.56	0.26 ± 0.08	3.5 ± 0.61	2.55 ± 0.15	4.37 ± 0.34	0.73 ± 0.08	9.3 ± 0.36	cluster 1.2	group I-2
br	51.67 ± 9.5	1.02 ± 0.02	7.7 ± 1.06	7.6 ± 0.26	1 ± 0.16	10.5 ± 1.32	4.13 ± 0.38	0.4 ± 0.03	3.02 ± 0.16	3.22 ± 0.15	4.03 ± 0.42	0.72 ± 0.13	14.7 ± 1.41	cluster 2	group I-1
bs	88 ± 3.61	1.23 ± 0.06	10.3 ± 0.98	6.8 ± 0.46	0.66 ± 0.03	12.53 ± 0.95	3.53 ± 0.21	0.28 ± 0.01	3.48 ± 0.08	3.35 ± 0.09	4.42 ± 0.83	0.82 ± 0.03	18.5 ± 0.78	cluster 2	group I-2
bu	40 ± 2.65	0.59 ± 0.08	5.87 ± 0.12	4.03 ± 0.21	0.69 ± 0.03	8.67 ± 0.58	2.17 ± 0.06	0.25 ± 0.02	1.9 ± 0.28	2 ± 0.16	4.42 ± 0.38	0.48 ± 0.03	4 ± 0.98	cluster 1.2	group I-2
bv	70.33 ± 2.6	1.07 ± 0.08	10.7 ± 0.36	9.6 ± 0.25	0.9 ± 0.05	12.33 ± 0.54	5.27 ± 0.34	0.43 ± 0.01	3.45 ± 0.34	3.15 ± 0.45	4.82 ± 0.59	0.92 ± 0.17	20 ± 2.05	cluster 2	group II
bw	73.05 ± 1.72	1.32 ± 0.23	11.95 ± 1.99	8.99 ± 1.5	0.75 ± 0.04	14.62 ± 2.55	4.64 ± 0.81	0.32 ± 0.04	3.19 ± 0.13	3 ± 0.14	6.09 ± 0.22	0.8 ± 0.14	14.78 ± 1.46	cluster 2	group II
bx	30.67 ± 3.79	0.46 ± 0.06	3.93 ± 0.49	3.93 ± 0.25	1.01 ± 0.08	5.97 ± 0.9	1.83 ± 0.31	0.31 ± 0.04	1.7 ± 0.18	1.47 ± 0.06	2.2 ± 0.35	0.47 ± 0.08	4.3 ± 0.36	cluster 1.1	group I-1
by	64.69 ± 5.77	1.01 ± 0.01	8.38 ± 0.66	7.98 ± 0.73	0.95 ± 0.01	11.66 ± 0.2	4.07 ± 0.64	0.35 ± 0.05	3.76 ± 0.06	2.51 ± 0.13	5.42 ± 0.74	0.89 ± 0.07	13.29 ± 1.45	cluster 2	group II
bz	75.44 ± 3.58	1.27 ± 0.75	11.33 ± 0.7	9.28 ± 0.14	0.82 ± 0.06	13.23 ± 0.54	5.14 ± 0.52	0.39 ± 0.05	4.66 ± 0.75	3.91 ± 0.68	6.49 ± 0.88	1.08 ± 0.13	23.48 ± 1.66	cluster 2	group II
ca	64.9 ± 10.08	1.08 ± 0.03	8.85 ± 0.57	7.69 ± 0.93	0.87 ± 0.06	11.32 ± 0.36	4.51 ± 0.29	0.4 ± 0.02	4.49 ± 0.03	2.67 ± 0.12	4.59 ± 0.22	0.82 ± 0.02	16.58 ± 1.76	cluster 2	group II
cd	78.03 ± 6.48	1.14 ± 0.14	9.62 ± 0.71	9.57 ± 0.59	1 ± 0.02	13.32 ± 0.37	5.52 ± 0.28	0.41 ± 0.01	3.41 ± 0.16	2.4 ± 0.26	4.87 ± 0.21	0.8 ± 0.08	11.2 ± 2.61	cluster 2	group II
ce	68.08 ± 6.13	1.07 ± 0.63	9 ± 0.49	7.25 ± 0.62	0.81 ± 0.06	12.18 ± 0.44	4.01 ± 0.4	0.33 ± 0.03	3.48 ± 0.4	2.86 ± 0.22	5.27 ± 0.8	0.86 ± 0.07	13.55 ± 0.22	cluster 2	group I-2
cf	68.67 ± 4.16	0.7 ± 0.1	7.6 ± 0.61	4.87 ± 0.21	0.64 ± 0.06	10.73 ± 0.5	2.63 ± 0.45	0.24 ± 0.04	3.33 ± 0.31	2.75 ± 0.28	3.63 ± 0.3	0.58 ± 0.06	10.5 ± 2.33	cluster 1.2	group I-2
cg	70 ± 4.64	1.13 ± 0.1	8.19 ± 0.51	8.33 ± 0.48	1.02 ± 0.01	11.98 ± 0.6	4.3 ± 0.2	0.36 ± 0.03	3.52 ± 0.05	2.34 ± 0.12	3.92 ± 0.25	0.65 ± 0.03	9.41 ± 2.54	cluster 2	group I-2
ch	44.07 ± 7.47	0.6 ± 0.03	6.82 ± 0.36	2.88 ± 0.73	0.42 ± 0.08	7.93 ± 1.18	1.66 ± 0.5	0.21 ± 0.03	2.32 ± 0.1	2.16 ± 0.05	2.72 ± 0.09	0.53 ± 0.04	4.09 ± 0.98	cluster 1.2	group I-2
ci	66.09 ± 5.97	1.08 ± 0.16	9.16 ± 0.05	8.41 ± 0.11	0.92 ± 0.01	12.1 ± 1.59	4.58 ± 0.06	0.38 ± 0.05	3.91 ± 0.1	2.79 ± 0.16	4.4 ± 0.33	0.88 ± 0.05	13.51 ± 1.35	cluster 2	group II
cj	63 ± 4	0.74 ± 0.02	7.5 ± 0.7	3.63 ± 0.32	0.49 ± 0.03	9.83 ± 0.76	2.23 ± 0.4	0.23 ± 0.03	2.73 ± 0.25	1.9 ± 0.13	2.98 ± 0.98	0.55 ± 0.05	5.7 ± 0.87	cluster 1.2	group II
ck	66.67 ± 12.22	0.9 ± 0.15	9.27 ± 1.5	8.5 ± 0.61	0.93 ± 0.08	11.67 ± 1.15	4.67 ± 0.38	0.4 ± 0.01	3.1 ± 0.09	2.55 ± 0.26	4.35 ± 0.35	0.73 ± 0.08	8 ± 0.82	cluster 2	group II
cl	55 ± 2.65	0.82 ± 0.18	8.57 ± 0.9	2.9 ± 0.75	0.34 ± 0.11	11.67 ± 0.85	1.77 ± 0.23	0.15 ± 0.03	1.72 ± 0.16	1.55 ± 0.18	3.33 ± 1.45	0.38 ± 0.06	2 ± 0.62	cluster 1.2	group I-2
cm	75.33 ± 0.58	0.97 ± 0.1	8.83 ± 1.35	10.57 ± 0.81	1.21 ± 0.11	10.97 ± 0.93	5.73 ± 1.1	0.52 ± 0.06	3.6 ± 0.13	3 ± 0.62	4.38 ± 0.28	0.88 ± 0.1	13.8 ± 1.54	cluster 2	group II
cn	39 ± 2	0.77 ± 0.08	5.3 ± 0.36	5.8 ± 0.46	1.09 ± 0.05	7.4 ± 0.57	2.9 ± 0.26	0.39 ± 0.01	1.57 ± 0.16	1.12 ± 0.06	3.48 ± 0.3	0.38 ± 0.18	2.8 ± 0.36	cluster 1.1	group I-1
co	52.67 ± 6.43	0.89 ± 0.13	8.27 ± 0.87	7.03 ± 1.16	0.85 ± 0.06	11.6 ± 0.36	4.03 ± 0.47	0.35 ± 0.03	3.1 ± 0.52	2.35 ± 0.3	5.3 ± 0.66	0.65 ± 0.15	8.8 ± 0.36	cluster 1.2	group I-2
cp	49.67 ± 1.51	0.57 ± 0.01	5.47 ± 0.32	2.9 ± 0.38	0.53 ± 0.07	6.17 ± 0.2	1.73 ± 0.19	0.28 ± 0.02	2.28 ± 0.14	1.63 ± 0.09	3.38 ± 0.22	0.45 ± 0.06	3 ± 0.16	cluster 1.2	group I-2
cq	25.67 ± 0.58	0.48 ± 0.03	3.4 ± 0.3	3.33 ± 0.23	0.99 ± 0.11	4.7 ± 0.3	1.5 ± 0.3	0.32 ± 0.07	1.58 ± 0.08	1.07 ± 0.03	1.78 ± 0.03	0.28 ± 0.03	1.5 ± 0.44	cluster 1.1	group I-1
cr	45 ± 4.58	0.81 ± 0.1	7.67 ± 1.47	4.77 ± 0.55	0.63 ± 0.08	10.17 ± 1.89	2.43 ± 0.25	0.24 ± 0.03	2.88 ± 0.33	2.72 ± 0.2	3.28 ± 0.38	0.62 ± 0.08	11.3 ± 1.44	cluster 1.2	group I-2
cs	80 ± 1.66	1.08 ± 0.03	10.27 ± 0.47	9.57 ± 1.04	0.93 ± 0.09	12.5 ± 1.02	5.93 ± 1.09	0.47 ± 0.06	3.27 ± 0.38	3.23 ± 0.15	5.15 ± 0.03	0.92 ± 0.16	15.6 ± 4.57	cluster 2	group II
ct	64 ± 6.08	1.27 ± 0.2	9.3 ± 0.98	7.6 ± 0.78	0.82 ± 0.02	12.17 ± 1.26	4.1 ± 0.36	0.34 ± 0.02	4.9 ± 0.28	3 ± 0.35	7.02 ± 0.14	1 ± 0.18	20 ± 2.21	cluster 2	group II
cu	77.33 ± 6.12	0.9 ± 0.08	9.2 ± 1.01	8.6 ± 0.92	0.94 ± 0.03	12.17 ± 0.62	4.6 ± 0.61	0.38 ± 0.04	3.63 ± 0.41	2.73 ± 0.07	4.48 ± 0.3	0.78 ± 0.06	12.6 ± 1.88	cluster 2	group II
cv	74.67 ± 5.03	0.93 ± 0.08	9.03 ± 1.25	7.53 ± 0.75	0.84 ± 0.03	11.9 ± 1.15	4.2 ± 0.35	0.35 ± 0.02	3.1 ± 0.13	2.7 ± 0.1	5.23 ± 0.8	0.8 ± 0.05	13.2 ± 1.22	cluster 2	group II
cw	62 ± 5.57	1.33 ± 0.06	9.17 ± 0.42	7 ± 0.5	0.77 ± 0.07	12.57 ± 1.36	3.6 ± 0.62	0.29 ± 0.02	4.85 ± 0.64	2.83 ± 0.15	5.87 ± 0.72	0.82 ± 0.03	16.8 ± 1.93	cluster 2	group II
cx	70 ± 7.99	1.55 ± 0.27	10.43 ± 1.44	8.67 ± 1.06	0.84 ± 0.09	13.7 ± 1.58	4.4 ± 0.42	0.32 ± 0.02	5.25 ± 0.16	3.08 ± 0.14	6.17 ± 0.61	1 ± 0.2	22.3 ± 3.6	cluster 2	group II
cy	66 ± 5.12	1.53 ± 0.04	11.17 ± 0.19	10.1 ± 0.6	0.9 ± 0.06	14.83 ± 1.05	5.5 ± 0.48	0.37 ± 0.05	5.02 ± 0.56	3.38 ± 0.1	5.43 ± 0.65	1 ± 0.15	22.5 ± 3.96	cluster 2	group II
cz	88.67 ± 6.6	1.12 ± 0.07	9.97 ± 0.21	8.03 ± 1.17	0.81 ± 0.12	13.67 ± 0.47	3.93 ± 0.42	0.29 ± 0.02	5.17 ± 0.31	2.93 ± 0.19	6.45 ± 0.87	0.83 ± 0.05	21.5 ± 0.44	cluster 2	group II
da	57.33 ± 7.82	1.11 ± 0.04	8.33 ± 0.19	7.33 ± 0.8	0.88 ± 0.1	11.83 ± 1.25	3.83 ± 0.35	0.33 ± 0.04	4.87 ± 0.29	2.32 ± 0.19	5.68 ± 0.69	0.75 ± 0.1	14.5 ± 0.71	cluster 2	group II
db	70 ± 6	1.13 ± 0.1	9.9 ± 0.66	9.4 ± 1.1	0.95 ± 0.09	10.37 ± 0.6	5.53 ± 0.58	0.53 ± 0.03	3.65 ± 0.18	2.85 ± 0.26	5.17 ± 0.83	0.88 ± 0.1	12.6 ± 0.52	cluster 2	group II
dc	47.33 ± 4.62	0.68 ± 0.03	5.33 ± 0.29	4.6 ± 0.56	0.87 ± 0.15	6.97 ± 0.65	2.4 ± 0.36	0.35 ± 0.08	2.42 ± 0.16	2.28 ± 0.13	3.12 ± 0.65	0.48 ± 0.06	6.5 ± 0.96	cluster 1.2	group I-2
dd	83.67 ± 0.58	1.04 ± 0.05	9.97 ± 0.65	8.9 ± 0.7	0.89 ± 0.05	13.17 ± 1.04	5 ± 0.35	0.38 ± 0.05	3.7 ± 0.05	2.58 ± 0.06	4.65 ± 0.39	0.75 ± 0.05	12.6 ± 1.23	cluster 2	group II
de	62.67 ± 2.52	0.98 ± 0.15	8 ± 0.87	7.4 ± 0.96	0.92 ± 0.03	12.07 ± 0.4	3.73 ± 0.59	0.31 ± 0.04	4.02 ± 0.42	3.23 ± 0.41	4.85 ± 0.26	0.8 ± 0.09	14.8 ± 2.31	cluster 2	group I-2
df	64 ± 5.57	1.03 ± 0.1	7.9 ± 0.56	8.17 ± 0.78	1.03 ± 0.08	10.1 ± 1.64	4.5 ± 0.56	0.45 ± 0.04	3.35 ± 0.8	3 ± 0.39	4.7 ± 0.78	1 ± 0.17	16 ± 3.06	cluster 2	group II
dg	67.33 ± 3.5	1.18 ± 0.02	9.93 ± 0.39	8.03 ± 0.59	0.81 ± 0.05	12.93 ± 0.76	4.7 ± 0.18	0.36 ± 0.03	3.03 ± 0.24	2.77 ± 0.11	7.2 ± 1	0.88 ± 0.07	12.4 ± 0.68	cluster 2	group II
dh	64.67 ± 0.58	0.79 ± 0.09	8.13 ± 0.55	3.57 ± 0.12	0.44 ± 0.03	11.07 ± 0.9	2.27 ± 0.06	0.21 ± 0.02	2.97 ± 0.2	1.87 ± 0.16	5.38 ± 0.51	0.58 ± 0.06	6.4 ± 2.39	cluster 1.2	group II
di	67.67 ± 2.52	1.13 ± 0.19	8.7 ± 1.37	6.9 ± 0.52	0.8 ± 0.07	11.17 ± 1.15	3.33 ± 0.15	0.3 ± 0.02	4.57 ± 0.23	2.47 ± 0.24	5.05 ± 0.61	0.78 ± 0.13	15 ± 2.03	cluster 2	group II
dj	52.33 ± 4.04	0.97 ± 0.16	6.63 ± 2.05	5.23 ± 1.31	0.8 ± 0.07	9.1 ± 2.35	3.03 ± 0.68	0.34 ± 0.03	3.12 ± 0.03	2.93 ± 0.24	4.37 ± 0.63	0.63 ± 0.06	11.3 ± 1.8	cluster 1.2	group I-2
dk	45.33 ± 5.13	0.97 ± 0.09	7.07 ± 0.9	4.4 ± 0.36	0.63 ± 0.03	9.5 ± 1.5	2.3 ± 0.44	0.24 ± 0.03	3.17 ± 0.36	3.22 ± 0.39	4.42 ± 0.4	0.78 ± 0.06	13.5 ± 1.93	cluster 1.2	group I-2
dl	58.67 ± 3.06	0.82 ± 0.12	7.43 ± 0.12	3.9 ± 0.53	0.52 ± 0.07	8.67 ± 0.58	2.27 ± 0.21	0.26 ± 0.02	2.77 ± 0.16	1.77 ± 0.06	4.7 ± 0.1	0.58 ± 0.08	4.5 ± 0.98	cluster 1.2	group II
dm	51.67 ± 7.09	1.39 ± 0.04	8.83 ± 0.42	8.77 ± 0.06	0.99 ± 0.04	11.9 ± 0.69	4.33 ± 0.15	0.37 ± 0.03	4.38 ± 0.08	2.03 ± 0.11	5.78 ± 0.53	0.75 ± 0.05	9.2 ± 0.62	cluster 2	group II
dn	47.33 ± 6.81	0.68 ± 0.13	5.87 ± 1	3.9 ± 0.87	0.66 ± 0.03	8.87 ± 1.03	2.37 ± 0.46	0.27 ± 0.02	1.63 ± 0.3	1.6 ± 0.18	3.4 ± 1.43	0.4 ± 0.05	2.2 ± 0.46	cluster 1.2	group I-1
do	24 ± 1	0.43 ± 0.03	3.73 ± 0.25	3.97 ± 0.51	1.06 ± 0.08	5.07 ± 0.6	1.87 ± 0.32	0.37 ± 0.03	1.33 ± 0.15	1.33 ± 0.11	2.2 ± 0.48	0.38 ± 0.12	2 ± 0.44	cluster 1.1	group II
dp	74.33 ± 1.09	0.77 ± 0.02	7.87 ± 0.33	7.2 ± 0.33	0.92 ± 0.05	10.43 ± 0.57	4.23 ± 0.21	0.41 ± 0.01	3.37 ± 0.18	3.07 ± 0.09	3.47 ± 0.41	0.9 ± 0.07	11.5 ± 2.1	cluster 2	group II
dq	65 ± 3	0.87 ± 0.06	8.43 ± 0.97	6.33 ± 0.55	0.76 ± 0.1	10.17 ± 0.76	3.17 ± 0.35	0.31 ± 0.03	2.83 ± 0.12	2.82 ± 0.18	4.38 ± 0.43	0.77 ± 0.2	10.5 ± 0.98	cluster 1.2	group II
dr	98.33 ± 8.5	1.22 ± 0.21	11.07 ± 1.4	9.57 ± 0.49	0.87 ± 0.07	14.17 ± 1.04	4.97 ± 0.64	0.35 ± 0.04	5.52 ± 0.16	2.53 ± 0.18	4.38 ± 0.2	0.87 ± 0.03	16.5 ± 0.95	cluster 2	group II
ds	74.05 ± 3.06	1.18 ± 0.05	9.62 ± 0.57	8.19 ± 0.52	0.85 ± 0.05	12.53 ± 0.36	4.2 ± 0.26	0.34 ± 0.03	4.79 ± 0.49	3.27 ± 0.17	4.55 ± 0.23	0.85 ± 0.17	22.09 ± 4.5	cluster 2	group II
dt	72.46 ± 4.04	1.04 ± 0.08	10.71 ± 1.26	8.27 ± 1.31	0.77 ± 0.03	12.18 ± 1.98	4.89 ± 0.93	0.4 ± 0.01	3.66 ± 0.46	3.26 ± 0.27	4.66 ± 0.38	1.04 ± 0.2	17.54 ± 4.87	cluster 2	group II
du	70.87 ± 7.91	1.11 ± 0.01	9.16 ± 0.91	8.56 ± 0.95	0.93 ± 0.05	11.49 ± 0.1	5.52 ± 0.28	0.48 ± 0.03	3.87 ± 0.23	3.04 ± 0.28	5.45 ± 0.45	1.03 ± 0.04	18.18 ± 2.13	cluster 2	group II
dv	70.26 ± 6.39	1.03 ± 0.02	8.38 ± 1.11	4.73 ± 1.18	0.56 ± 0.11	11.76 ± 1.23	2.46 ± 0.59	0.21 ± 0.04	3.67 ± 0.27	2.77 ± 0.18	6.47 ± 0.89	0.79 ± 0.16	13.99 ± 1.58	cluster 1.2	group I-2
dw	60.04 ± 8.08	0.68 ± 0.04	8.54 ± 0.47	3.94 ± 0.69	0.46 ± 0.07	11.22 ± 1.61	2.6 ± 0.38	0.23 ± 0.01	1.68 ± 0.27	1.52 ± 0.09	2.35 ± 0.36	0.38 ± 0.1	1.74 ± 0.52	cluster 1.2	group I-2
dx	72.66 ± 8.1	1.08 ± 0.08	8.85 ± 1.3	8.63 ± 1.07	0.98 ± 0.06	10.62 ± 0.84	5.08 ± 0.55	0.48 ± 0.02	3.84 ± 0.26	3.43 ± 0.32	5.78 ± 0.59	0.88 ± 0.09	20.3 ± 1.21	cluster 2	group II
dz	72.66 ± 3.51	1.04 ± 0.02	10.09 ± 0.86	8.85 ± 0.89	0.88 ± 0.03	13.4 ± 0.42	4.39 ± 1.07	0.33 ± 0.08	4.07 ± 0.77	2.9 ± 0.42	5.3 ± 0.65	0.92 ± 0.17	14.21 ± 4.26	cluster 2	group II
ea	57.93 ± 9.15	0.8 ± 0.01	7.76 ± 0.46	5.22 ± 1.04	0.67 ± 0.13	11.14 ± 0.23	4.2 ± 0.17	0.38 ± 0.02	2.85 ± 0.16	2.51 ± 0.22	2.86 ± 0.2	0.53 ± 0.04	8.22 ± 0.33	cluster 1.2	group I-2
eb	76.04 ± 5.82	1.15 ± 0.05	9.62 ± 0.43	8.85 ± 0.74	0.92 ± 0.11	13.23 ± 0.37	4.64 ± 0.39	0.35 ± 0.04	4.97 ± 0.56	3.13 ± 0.32	5.5 ± 0.7	0.84 ± 0.05	20.58 ± 2.57	cluster 2	group II
ec	68.28 ± 5.46	1.14 ± 0.66	9.16 ± 0.35	8.41 ± 0.49	0.92 ± 0.06	12.01 ± 0.42	5.14 ± 0.28	0.43 ± 0.03	3.12 ± 0.23	3.18 ± 0.23	5.34 ± 0.71	0.99 ± 0.18	18.03 ± 3.45	cluster 2	group II
ed	68.68 ± 7.63	1.1 ± 0.03	9 ± 0.15	7.69 ± 0.58	0.85 ± 0.05	12.18 ± 0.54	4.01 ± 0.43	0.33 ± 0.02	3.82 ± 0.35	2.39 ± 0.1	4.64 ± 0.3	0.69 ± 0.09	12.07 ± 2.93	cluster 2	group II
ee	75.64 ± 2.38	1.21 ± 0.11	10.71 ± 0.87	8.7 ± 0.44	0.82 ± 0.1	14.27 ± 0.37	4.95 ± 0.04	0.35 ± 0.01	4.69 ± 0.45	2.89 ± 0.2	5.28 ± 0.67	0.85 ± 0.07	18.81 ± 2.94	cluster 2	group II
ef	72.86 ± 4.02	1.11 ± 0.07	9.46 ± 0.41	8.7 ± 0.45	0.92 ± 0.07	12.01 ± 0.57	4.64 ± 0.35	0.39 ± 0.01	4.28 ± 0.57	2.78 ± 0.16	4.72 ± 0.46	0.74 ± 0.1	14.12 ± 2.82	cluster 2	group II
eg	66.09 ± 3.84	1 ± 0.04	7.91 ± 0.54	7.76 ± 0.23	0.98 ± 0.04	9.66 ± 0.48	3.32 ± 0.49	0.34 ± 0.04	3.41 ± 0.16	3.38 ± 0.51	4.89 ± 0.69	1.05 ± 0.19	20.37 ± 4.27	cluster 2	group II
eh	69.27 ± 4.29	1.15 ± 0.67	10.24 ± 0.52	7.83 ± 0.42	0.76 ± 0.01	12.7 ± 1.51	4.45 ± 0.27	0.35 ± 0.02	3.77 ± 0.21	3.4 ± 0.24	5.45 ± 0.83	0.8 ± 0.06	18.83 ± 1.8	cluster 2	group II
ei	71.26 ± 4.61	1.18 ± 0.08	9.78 ± 0.6	8.85 ± 0.45	0.91 ± 0.04	12.36 ± 0.22	4.77 ± 0.4	0.39 ± 0.04	3.82 ± 0.56	2.56 ± 0.18	4.81 ± 0.78	0.75 ± 0.18	15.13 ± 3.43	cluster 2	group II
ej	73.26 ± 5.85	1.13 ± 0.65	9.78 ± 1.5	9.43 ± 0.56	0.97 ± 0.09	11.49 ± 1.63	5.52 ± 0.5	0.48 ± 0.02	2.73 ± 0.11	2.13 ± 0.15	5.12 ± 0.85	0.78 ± 0.04	10.14 ± 0.53	cluster 2	group II
ek	69.87 ± 6.01	1.01 ± 0.05	8.38 ± 0.27	7.4 ± 0.84	0.88 ± 0.11	12.88 ± 0.69	3.89 ± 0.09	0.3 ± 0.02	4.31 ± 0.79	2.2 ± 0.14	5.47 ± 0.88	0.69 ± 0.06	1.2 ± 0.16	cluster 2	group I-2
el	85.4 ± 3.38	1.25 ± 0.13	9.62 ± 0.09	10.3 ± 0.08	1.07 ± 0.02	12.88 ± 0.95	5.14 ± 0.13	0.4 ± 0.02	3.05 ± 0.1	3.01 ± 0.05	5.04 ± 0.31	0.76 ± 0.13	13.08 ± 2.65	cluster 2	group II
em	76.44 ± 1.94	1.21 ± 0.11	9.16 ± 0.24	8.27 ± 0.68	0.9 ± 0.1	12.01 ± 1	4.39 ± 0.24	0.37 ± 0.03	4.67 ± 0.31	2.59 ± 0.18	5.62 ± 0.6	0.79 ± 0.17	14.87 ± 3.7	cluster 2	group II
en	79.02 ± 2.9	1.1 ± 0.1	9.62 ± 0.53	8.41 ± 0.08	0.88 ± 0.04	12.88 ± 0.55	4.64 ± 0.57	0.36 ± 0.05	5.31 ± 0.74	2.89 ± 0.12	5.25 ± 0.52	0.84 ± 0.12	19.97 ± 3.53	cluster 2	group II
eo	78.23 ± 3.67	1.34 ± 0.08	9.93 ± 0.94	8.85 ± 0.84	0.89 ± 0.05	11.49 ± 2.49	4.7 ± 1.02	0.41 ± 0.03	3.6 ± 0.23	2.88 ± 0.28	5.39 ± 0.42	0.89 ± 0.18	13.18 ± 1.75	cluster 2	group II
ep	72.86 ± 6.77	1.28 ± 0.11	9.31 ± 0.14	8.12 ± 0.77	0.87 ± 0.09	12.01 ± 0.26	4.26 ± 0.55	0.36 ± 0.05	5.21 ± 0.58	2.66 ± 0.19	6.08 ± 1.02	0.82 ± 0.1	16.45 ± 1.64	cluster 2	group II
eq	72.86 ± 2.78	1.35 ± 0.27	9.46 ± 0.92	8.41 ± 0.82	0.89 ± 0.04	12.01 ± 2.83	4.89 ± 1.15	0.41 ± 0.03	3.75 ± 0.13	2.81 ± 0.15	5.53 ± 0.31	0.74 ± 0.23	12.96 ± 0.83	cluster 2	group II
er	82.81 ± 1.99	1.35 ± 0.14	10.4 ± 0.99	10.44 ± 0.7	1.01 ± 0.04	13.58 ± 0.98	6.14 ± 1.01	0.45 ± 0.04	4.42 ± 0.62	2.92 ± 0.25	5 ± 0.16	0.82 ± 0.15	15.58 ± 1.06	cluster 2	group II
es	74.65 ± 4.17	1.17 ± 0.02	9.78 ± 0.65	9.06 ± 0.67	0.93 ± 0.01	11.14 ± 0.55	5.52 ± 0.31	0.5 ± 0.01	4.04 ± 0.67	2.84 ± 0.12	6.98 ± 0.79	1.08 ± 0.08	17.89 ± 1.64	cluster 2	group II
et	72.26 ± 7.34	1.14 ± 0.02	9.93 ± 0.87	9.43 ± 1.03	0.95 ± 0.05	10.27 ± 1.19	5.27 ± 0.71	0.51 ± 0.02	3.77 ± 0.3	3.03 ± 0.18	6.62 ± 1.22	0.98 ± 0.1	16.24 ± 0.77	cluster 2	group II
eu	54.33 ± 2.08	0.89 ± 0.24	7.67 ± 1.01	5.43 ± 1.42	0.7 ± 0.1	10.27 ± 2.53	3.17 ± 0.95	0.31 ± 0.04	2.6 ± 0.09	2.42 ± 0.06	3.22 ± 0.35	0.52 ± 0.08	7.9 ± 1.51	cluster 1.2	group I-2
ev	73.45 ± 7.12	1.13 ± 0.05	9.62 ± 0.92	8.7 ± 1.05	0.9 ± 0.02	10.79 ± 0.69	4.77 ± 0.66	0.44 ± 0.03	3.91 ± 0.29	3.31 ± 0.24	7.44 ± 2.09	1.3 ± 0.22	19.54 ± 2.61	cluster 2	group II
ew	59.12 ± 9.84	1.17 ± 0.05	8.53 ± 0.4	7.32 ± 0.7	0.86 ± 0.07	12.18 ± 0.2	3.45 ± 0.21	0.28 ± 0.02	5 ± 0.52	2.51 ± 0.1	6.02 ± 0.5	0.91 ± 0.04	16.59 ± 1.11	cluster 2	group I-2
ex	74.45 ± 5.24	1.25 ± 0.17	11.02 ± 1.26	9.72 ± 0.7	0.88 ± 0.04	12.36 ± 1.26	5.01 ± 0.53	0.41 ± 0.01	3.3 ± 0.17	3.39 ± 0.66	5.45 ± 1.38	1.15 ± 0.27	20.34 ± 6.67	cluster 2	group II
Values are means ± SD, means and SD are calculated from triplicates in three years.
