# Supplementary material for: Assessment of phylogenetic relationships and genetic diversity of Sagittaria trifolia using phenotypic traits and SNP markers
Source: PLoS One. 2024 Jun 3;19(6):e0302313. doi: 10.1371/journal.pone.0302313 (PMC11146740; doi:10.1371/journal.pone.0302313)
Supplement: S3 Table — (XLSX) [file pone.0302313.s003.xlsx]

## Sheet: S3 Table
S3 Table. Summary of the statistical analysis of the specific-length amplified fragment (SLAF) sequencing data.
Sample code	Total reads	GC(%)	Q30(%)	SLAF number	SLAF reads	Average depth
ah	8078112	39.95	91.9	359891	5024041	13.96
ai	7001243	40.46	91.58	341280	4141151	12.13
aj	7244341	40.53	91.13	331236	4311739	13.02
ak	6808372	40.92	92.61	317887	4030005	12.68
al	6089740	41.01	91.61	307902	3471263	11.27
am	4409778	39.95	92.43	210929	2661930	12.62
an	4355251	40.27	92.48	277634	2526937	9.1
ao	6140911	40.1	93.74	297784	3577573	12.01
ap	6339456	40.19	92.42	311865	3797354	12.18
ar	7677684	41.27	92.11	306443	3512914	11.46
as	6769099	40.29	91.54	288647	4015109	13.91
at	6139945	40.39	92.35	340059	3597787	10.58
au	4617941	40.34	92.13	259389	2839173	10.95
av	4574799	40	92.74	253578	2925981	11.54
aw	6920423	40.79	92.33	345462	4165948	12.06
ax	6646634	40.86	91.97	341823	4008877	11.73
ay	6842331	40.84	91.62	318077	4147867	13.04
bb	5106990	40.2	92.77	271389	3304597	12.18
bc	5933601	40.58	92	326700	3430012	10.5
bd	5747557	40.54	91.91	325571	3367586	10.34
be	5290181	40.07	92.9	284084	3263547	11.49
bg	5567015	40.55	92.22	313197	3355305	10.71
bh	6528576	40.36	92.84	288872	3940338	13.64
bi	5626390	39.71	92.93	287779	3495418	12.15
bj	7098731	40.32	92.43	328151	4128680	12.58
bk	6879859	40.31	92.14	339202	3791228	11.18
bm	5605528	40.08	91.99	309869	3156071	10.19
bn	6580802	40.94	91.32	311061	3686834	11.85
bo	6579482	40.76	92.02	342863	3798844	11.08
bp	7108541	40.95	91.92	352949	4192781	11.88
bq	6436265	40.81	91.81	328401	3796763	11.56
br	7181918	40.34	93.01	339795	4062244	11.96
bs	8136559	40.9	91.79	340711	4599530	13.5
bu	6016541	40.48	91.49	317658	3462565	10.9
bv	7021356	41.49	92.63	343651	3692113	10.74
bw	3523870	40.57	92.21	224754	2011768	8.95
bx	7762157	39.7	92.75	310707	4592886	14.78
by	6376739	40.85	91.22	304918	3696987	12.12
bz	5548154	40.17	92.55	304553	3342672	10.98
ca	5046895	41.07	92.46	311290	2975568	9.56
cd	4435290	42.03	92.19	292218	2402296	8.22
ce	9853460	41.25	92.45	391453	5479485	14
cf	5544104	41.38	92.55	306212	3000470	9.8
cg	6873156	40.79	92.75	337231	3906387	11.58
ch	5034600	40.07	92.49	276146	3115438	11.28
ci	3271567	40.06	92.1	218382	1871995	8.57
cj	6923961	41.05	92.19	348288	4231314	12.15
ck	5005373	40.42	92.13	314776	3006251	9.55
cl	5088055	39.91	91.94	292122	3081241	10.55
cm	5709215	40.31	92.43	307111	3573828	11.64
cn	6613295	39.99	92.73	244417	2741696	11.22
co	5440675	40.28	91.83	208627	2020945	9.69
cp	4345621	40.02	92.06	228327	2536650	11.11
cq	5877113	40.76	92.17	310115	3191284	10.29
cr	6738398	40.18	92	250362	2773344	11.08
cs	6948478	40.66	92	320279	4068304	12.7
ct	6444272	40.49	91.98	311149	3972650	12.77
cu	6525681	39.86	92.44	212027	2541291	11.99
cv	5977746	40.62	92.28	226870	2138427	9.43
cw	5719315	40.74	92.6	318211	3296168	10.36
cx	6200227	39.75	92.41	308944	3807754	12.33
cy	4541778	39.28	92.25	195256	1844938	9.45
cz	4692441	40.97	92.25	309428	2734456	8.84
da	6234402	40.14	92.29	233992	2590057	11.07
db	4707485	40.9	92.61	294288	2804662	9.53
dc	4404713	39.86	92.34	225675	2638843	11.69
dd	5731666	40.23	92.22	334912	3563290	10.64
de	4057516	40.07	91.77	251031	2367952	9.43
df	5664720	40.17	91.94	328453	3469690	10.56
dg	7846389	40.38	91.6	243855	3122374	12.8
dh	5016797	39.54	92.38	258185	3052871	11.82
di	6601903	39.61	92.9	313180	4096903	13.08
dj	4827127	41.51	92.41	320934	2401836	7.48
dk	5405590	40.89	92.4	316546	3046685	9.62
dl	6421085	40.68	92.02	342984	3994206	11.65
dm	7554826	40.53	92.43	350872	4705494	13.41
dn	6269836	40.2	92.45	292304	3512951	12.02
do	6555463	40.02	91.98	322352	3901049	12.1
dp	5119993	41.53	92.23	315712	2862297	9.07
dq	4985984	41.04	92.47	319583	2612744	8.18
dr	7726396	40.4	92.32	354260	4458461	12.59
ds	7532406	40.25	92.28	351711	4784993	13.6
dt	6583414	39.85	91.77	297255	4105139	13.81
du	5377800	39.96	92.89	279030	3256714	11.67
dv	5168175	40.22	92.65	232182	3061224	13.18
dw	6742339	41.17	92.22	299209	3968969	13.26
dx	6263810	40.46	91.7	320586	3809933	11.88
dz	6697947	40.23	92.07	344168	4113143	11.95
ea	6753455	40.71	91.87	326433	4018326	12.31
eb	5559662	39.79	92.16	298409	3362207	11.27
ec	5821390	39.45	92.77	300753	3559882	11.84
ed	5923424	40.1	92.56	312606	3605393	11.53
ee	7380963	40.32	92.71	334477	4321420	12.92
ef	5870484	40.5	92.31	334953	3768854	11.25
eg	5999605	40.34	92.54	335007	3783217	11.29
eh	6312515	40.12	92.09	335785	4021971	11.98
ei	5773028	41.56	92.45	327172	2993673	9.15
ej	4768990	40.32	92.65	308795	2648121	8.58
ek	7467585	40.42	92.3	345011	4548760	13.18
el	5942012	40.71	91.98	328865	3266836	9.93
em	5539088	40.08	91.96	333408	3271648	9.81
en	7581514	40.43	91.9	353028	4668395	13.22
eo	4607991	40.84	91.52	297269	2635518	8.87
ep	5926908	40.46	92.41	286940	3554005	12.39
eq	4655931	39.85	92.8	225872	2827357	12.52
er	7427383	40.85	92.07	357138	3731741	10.45
es	6616657	41.19	92.47	330748	3878322	11.73
et	6397104	39.93	92.54	321958	3980780	12.36
eu	5748867	39.9	92.21	294613	3275284	11.12
ev	6190782	40.31	91.62	299237	3779552	12.63
ew	5535181	40.29	92.54	316945	3046795	9.61
ex	5240769	40.12	91.95	304295	3061403	10.06
