# Supplementary material for: Assessment of phylogenetic relationships and genetic diversity of Sagittaria trifolia using phenotypic traits and SNP markers
Source: PLoS One. 2024 Jun 3;19(6):e0302313. doi: 10.1371/journal.pone.0302313 (PMC11146740; doi:10.1371/journal.pone.0302313)
Supplement: S4 Table — (XLSX) [file pone.0302313.s004.xlsx]

## Sheet: S4 Table
S4 Table. Summary of the statistical analysis of the single nucleotide polymorphisms (SNPs).
Sample code	SNP number	Homo loci num	Heter loci num	Heter loci-ratio(%)
ah	8135710	7.54262e+06	593093	7.29
ai	7329292	6.86828e+06	461012	6.29
aj	7441079	7.08093e+06	360148	4.84
ak	7079173	6.62469e+06	454483	6.42
al	6809112	6.38831e+06	420803	6.18
am	3932675	3.86975e+06	62922.8	1.6
an	5636240	5.39106e+06	245176	4.35
ao	6607593	6.21973e+06	387866	5.87
ap	6930920	6.43397e+06	496947	7.17
ar	1978487	1.65758e+06	320911	16.22
as	5992459	5.67905e+06	313406	5.23
at	7567746	7.0433e+06	524445	6.93
au	5014885	4.80075e+06	214136	4.27
av	4755701	4.56072e+06	194984	4.1
aw	7515655	6.94973e+06	565929	7.53
ax	7438143	6.91227e+06	525877	7.07
ay	7083372	6.63641e+06	446961	6.31
bb	5228557	4.9917e+06	236854	4.53
bc	7227842	6.81513e+06	412710	5.71
bd	7238593	6.82889e+06	409704	5.66
be	5643243	5.36955e+06	273697	4.85
bg	6796730	6.3631e+06	433631	6.38
bh	5868763	5.62169e+06	247075	4.21
bi	6328536	6.09565e+06	232890	3.68
bj	7607039	7.03271e+06	574331	7.55
bk	7628487	7.10212e+06	526366	6.9
bm	6980009	6.54795e+06	432063	6.19
bn	6943908	6.46061e+06	483296	6.96
bo	7685581	7.13222e+06	553362	7.2
bp	7987509	7.39484e+06	592673	7.42
bq	7332052	6.97571e+06	356338	4.86
br	7699772	7.14077e+06	559003	7.26
bs	7960596	7.35957e+06	601025	7.55
bu	6867444	6.28714e+06	580299	8.45
bv	8712809	8.15258e+06	560234	6.43
bw	4283593	4.16151e+06	122082	2.85
bx	6861824	6.42953e+06	432295	6.3
by	6789485	6.39094e+06	398543	5.87
bz	6659967	6.22041e+06	439558	6.6
ca	6895621	6.45154e+06	444078	6.44
cd	6807863	6.39735e+06	410514	6.03
ce	9678416	8.38925e+06	1.28917e+06	13.32
cf	7271073	6.87916e+06	391911	5.39
cg	7801730	7.22986e+06	571867	7.33
ch	5609038	5.4015e+06	207534	3.7
ci	4057524	3.93012e+06	127406	3.14
cj	7650411	7.10494e+06	545474	7.13
ck	6603326	6.24741e+06	355919	5.39
cl	5789060	5.48861e+06	300452	5.19
cm	6489312	6.09995e+06	389359	6
cn	6898977	6.54506e+06	353918	5.13
co	7108362	6.52903e+06	579332	8.15
cp	4473843	4.36334e+06	110504	2.47
cq	7086438	6.72432e+06	362117	5.11
cr	7317193	6.87816e+06	439032	6
cs	7390725	6.93693e+06	453791	6.14
ct	6691206	6.23754e+06	453664	6.78
cu	6938849	6.53362e+06	405229	5.84
cv	7747459	7.24155e+06	505909	6.53
cw	7510080	6.97536e+06	534718	7.12
cx	6797501	6.33731e+06	460191	6.77
cy	5598008	5.26829e+06	329723	5.89
cz	6819141	6.38817e+06	430970	6.32
da	6630851	6.26151e+06	369338	5.57
db	6552813	6.30643e+06	246386	3.76
dc	4343153	4.20938e+06	133769	3.08
dd	7096033	6.66885e+06	427181	6.02
de	4815329	4.60971e+06	205615	4.27
df	7064311	6.67012e+06	394189	5.58
dg	7649397	7.10017e+06	549227	7.18
dh	5057446	4.79496e+06	262481	5.19
di	6919649	6.43804e+06	481608	6.96
dj	7911323	7.34725e+06	564077	7.13
dk	7278579	6.82148e+06	457095	6.28
dl	7255419	6.74174e+06	513684	7.08
dm	7718818	7.1785e+06	540317	7
dn	6132061	5.73961e+06	392452	6.4
do	6894269	6.38754e+06	506729	7.35
dp	7314829	6.86277e+06	452056	6.18
dq	7580370	7.04747e+06	532900	7.03
dr	8506751	7.89852e+06	608233	7.15
ds	7721954	7.18914e+06	532815	6.9
dt	6192205	5.84049e+06	351717	5.68
du	5807118	5.55973e+06	247383	4.26
dv	4582649	4.42134e+06	161309	3.52
dw	6317404	5.96489e+06	352511	5.58
dx	7053684	6.60436e+06	449320	6.37
dz	7532055	7.03117e+06	500882	6.65
ea	7196506	6.62438e+06	572122	7.95
eb	6395090	5.98708e+06	408007	6.38
ec	6567292	6.1634e+06	403888	6.15
ed	6980908	6.49643e+06	484475	6.94
ee	7888786	7.31527e+06	573515	7.27
ef	6931037	6.48884e+06	442200	6.38
eg	7162168	6.73817e+06	424000	5.92
eh	6991545	6.55108e+06	440467	6.3
ei	8019088	7.48101e+06	538081	6.71
ej	7256736	6.81045e+06	446289	6.15
ek	7686105	7.1819e+06	504208	6.56
el	7884930	7.25808e+06	626852	7.95
em	7302664	6.84698e+06	455686	6.24
en	8012777	7.44547e+06	567305	7.08
eo	6509459	6.1625e+06	346954	5.33
ep	5845614	5.57379e+06	271821	4.65
eq	4341123	4.20394e+06	137179	3.16
er	9240967	8.50631e+06	734657	7.95
es	7770116	7.24408e+06	526037	6.77
et	7124286	6.66334e+06	460941	6.47
eu	6650258	6.37959e+06	270666	4.07
ev	6416827	6.05748e+06	359342	5.6
ew	7283664	6.8095e+06	474167	6.51
ex	6751809	6.34062e+06	411185	6.09
